# Supplementary material for: Experienced males recognise and avoid mating with non-virgin females in the western flower thrips
Source: PLoS One. 2019 Oct 17;14(10):e0224115. doi: 10.1371/journal.pone.0224115 (PMC6797189; doi:10.1371/journal.pone.0224115)
Supplement: S1 File — (XLSX) [file pone.0224115.s001.xlsx]

## Sheet: Expt 1
Akinyemi & Kirk (2019)
Experiment 1 (in the UK)
Live virgin males with either a live virgin female or a live experienced female
Frequencies of behaviours
	Live virgin females		Live experienced females
Behaviour	Frequency	Unobscured observations	Frequency	Unobscured observations
Start	16	16	16	16
Contacted	16	16	16	16
Climbed	16	16	16	16
Bent abdomen	16	16	15	16
Copulated	16	16	11	16

## Sheet: Expt 2
Akinyemi & Kirk (2019)
Experiment 2 (in the UK)
Live experienced males with either a live virgin female or a live experienced female
Frequencies of behaviours
	Live virgin females		Live experienced females
Behaviour	Frequency	Unobscured observations	Frequency	Unobscured observations
Start	16	16	16	16
Contacted	15	16	15	16
Climbed	15	16	4	15
Bent abdomen	15	16	3	16
Copulated	15	16	1	16

## Sheet: Expt 3
Akinyemi & Kirk (2019)
Experiment 3 (in Kenya)
Live experienced males with either a live virgin female or a live experienced female
Frequencies of behaviours
	Live virgin females		Live experienced females
Behaviour	Frequency	Unobscured observations	Frequency	Unobscured observations
Start	42	42	42	42
Contacted	42	42	42	42
Climbed	42	42	28	40
Bent abdomen	41	42	17	40
Copulated	37	40	1	42

## Sheet: Expt 4
Akinyemi & Kirk (2019)
Experiment 4 (in UK)
Live experienced males with either a dead virgin female or a dead experienced female
Frequencies of behaviours
	Dead virgin females		Dead experienced females
Behaviour	Frequency	Unobscured observations	Frequency	Unobscured observations
Start	30	30	30	30
Contacted	23	30	22	30
Climbed	21	30	13	30
Bent abdomen	18	30	4	29
Copulated	17	30	0	30

## Sheet: Expt 5
Akinyemi & Kirk (2019)
Experiment 5 (in UK)
Live virgin males with either a dead virgin female or a dead mated female
Frequencies of behaviours
	Dead virgin females		Dead mated females
Behaviour	Frequency	Unobscured observations	Frequency	Unobscured observations
Start	10	10	10	10
Contacted	10	10	8	10
Climbed	9	10	8	10
Bent abdomen	8	10	7	10
Copulated	7	10	4	10

## Sheet: Expt 6
Akinyemi & Kirk (2019)
Experiment 6 (in UK)
Live experienced males with either a dead virgin female or a dead mated female
Frequencies of behaviours
	Dead virgin females		Dead mated females
Behaviour	Frequency	Unobscured observations	Frequency	Unobscured observations
Start	11	11	11	11
Contacted	10	11	8	11
Climbed	9	11	5	11
Bent abdomen	8	11	0	11
Copulated	6	11	0	11
